# Supplementary material for: Compensatory shifts in visual perception are associated with hallucinations in Lewy body disorders
Source: Cogn Res Princ Implic. 2017 May 24;2:26. doi: 10.1186/s41235-017-0063-6 (PMC5442189; doi:10.1186/s41235-017-0063-6)
Supplement: Supplementary file 1 — Pareidolia Dataset. (XLSX 31 kb) [file 41235_2017_63_MOESM1_ESM.xlsx]

## Sheet: Study data
group	Decimalised visual acuity	hit rate [unprimed]	hit rate [primed]	false alarm rate [unprimed]	false alarm rate [primed]	d prime [unprimed]	d prime [primed]	criterion [unprimed]	criterion [primed]	number of pareidolia [noise trials, unprimed]	number of pareidolia [noise trials, primed]	number of pareidolia [signal trials, unprimed]	number of pareidolia [signal trials, primed]
1	1.13	0.8	1	0.2	0	2.49	3.29	-0.4	0	1	0	0	1
1	1.05	0.7	1	0	0	2.93	3.29	0.18	0	0	0	0	0
1	0.82	0.8	0.8	0.4	0	1.9	2.56	-0.7	0	4	1	0	0
1	1.09	0.8	1	0.2	0	3.29	3.29	0	0	1	1	0	0
1	0.51	0.5	0.8	0.2	0.35	0.52	1.68	-0.26	0	4	2	0	0
1	1.09	0.6	1	0.3	0	1.37	3.29	-0.16	0	3	0	0	0
1	0.28	0.6	0.7	0	0.1	2.93	2.93	0.18	-0.18	0	1	0	0
1	1.28	1	0.89	0	0	3.29	2.93	0	0.18	0	0	0	0
1	1.31	1	0.8	0.1	0.3	2.49	1.81	-0.4	-0.38	1	3	0	0
1	0.51	1	1	0	0	3.29	3.29	0	0	0	0	0	0
1	0.88	0.9	0.92	0.4	0	1.9	2.93	-0.7	0.18	4	0	0	0
1	1.28	1	1	0	0	3.29	3.29	0	0	0	0	0	0
1	1.38	0.7	1	0	0	2.49	3.29	0.4	0	0	0	0	0
1	0.83	0.8	1	0.1	0	2.93	3.29	-0.18	0	1	0	0	0
1	1.11	0.9	0.8	0	0.1	2.93	2.56	0.18	0	0	2	0	0
1	0.5	0.5	0.5	0	0	1.64	1.9	0.82	0.7	0	0	0	0
1	1.32	0.9	1	0.1	0	2.93	3.29	-0.18	0	1	0	0	0
1	0.57	0.6	0.9	0	0	1.9	2.93	0.7	-0.18	0	0	0	1
1	1.01	0.3	0.8	0.3	0.1	1.37	2.56	0.16	0	3	0	0	0
1	0.66	0.6	0.7	0.4	0.1	1.53	2.56	-0.51	0	4	1	0	0
2	1.29	0.78	0.89	0	0.1	2.93	2.93	0.18	-0.18	0	1	0	0
2	0.69	1	1	0	0	3.29	3.29	0	0	0	0	0	0
2	1.39	0.5	0.9	0	0.1	2.56	2.49	0	-0.4	0	1	0	0
2	0.72	1	0.7	0	0	3.29	2.93	0	0.18	0	0	0	0
2	0.69	0.5	0.7	0.1	0.1	2.12	2.93	-0.22	-0.18	2	1	0	0
2	1.07	1	0.7	0	0	3.29	2.49	0	0.4	0	0	0	0
2	0.56	0.6	0.8	0.11	0.2	2.12	1.68	0.22	0	1	2	0	0
2	0.72	0.33	0.8	0	0	1.39	2.49	0.95	0.4	0	0	0	0
2	1.25	0.6	1	0	0	2.49	3.29	0.4	0	0	0	0	0
2	1.58	0.8	0.9	0	0	2.49	2.93	0.4	0.18	0	0	0	0
2	1.98	0.9	0.89	0.33	0.2	2.17	2.49	-0.56	-0.4	4	2	0	0
2	0.66	0.7	1	0	0.1	2.93	2.93	0.18	-0.18	1	0	0	0
2	1.19	0.7	1	0.1	0.1	1.81	2.93	0.38	-0.18	0	1	0	0
2	0.55	0.7	0.6	0.1	0	2.56	2.49	0	0.4	4	1	0	1
2	0.92	0.89	0.7	0	0	3.29	2.49	0	0.4	3	1	1	0
2	0.72	0.7	0.7	0.1	0.05	2.93	2.56	0.18	0	0	0	0	0
2	0.31	0.65	0.7	0.4	0.1	0.78	2.12	-0.14	0.22	1	0	0	0
2	0.72	0.5	0.8	0	0.1	0.52	2.56	0.26	0	0	0	0	0
2	1.34	0.78	1	0.3	0.1	1.37	2.93	-0.16	-0.18	0	0	0	0
3	0.79	0.6	0.2	0.2	0	1.37	0.8	0.16	1.24	2	0	1	0
3	0.75	0.6	0.6	0.5	1	0.25	-0.32	-0.13	-0.68	5	10	3	4
3	0.64	0.4	0.8	0.3	0.44	1.37	1.28	-0.16	-0.64	3	5	1	0
3	0.42	0.5	0.9	0.7	0.2	0	0.97	-0.52	0.48	7	2	1	0
3	0.76	0.67	0.6	0	0	2.49	2.17	0.4	0.56	0	0	0	0
3	0.82	0.2	0.4	0.4	0.2	0.51	0.84	0	0.42	4	2	1	1
3	0.39	0.4	0.4	0.8	0.6	0.32	0.25	-0.68	-0.13	8	6	4	2
3	0.62	1	0.7	0.89	0.5	1.64	1.1	-0.82	-0.29	8	5	2	3
3	0.64	0.1	0.7	0.65	0.15	-1.53	1.68	0.51	0	5	1	8	2
3	0.9	0.4	0.7	0.8	0.7	0	0.44	-0.25	-1.06	8	7	2	2
3	0.94	0.6	0.9	1.1	1.1	-0.8	0	-1.24	-1.28	11	10	4	5
3	1.02	0.64	0.3	1.33	0.6	-0.8	0	-1.24	-0.25	12	6	5	4
3	0.23	0.5	0.3	1.2	1.1	-0.25	-1.37	-0.13	-0.16	12	8	10	8
3	0.45	0.73	0.8	0.5	0.4	1.28	1.1	-0.64	-0.29	5	4	3	2
3	0.47	0.3	0.2	0.5	0.4	-0.59	-0.32	0.55	0.68	5	4	8	5
3	0.71	0.9	1	0.2	0.5	2.12	1.64	-0.22	-0.82	3	6	3	0

## Sheet: Legend
Variable name	Description
group	Group of participant (1 = healthy control, 2 = non-hallucinating LBD, 3 = hallucinating LBD)
decimalised visual acuity	Visual acuity expressed in decimal form, obtained from Landolt C optotype
hit rate [unprimed]	Number of hits/number of trials, for unprimed trials only
hit rate [primed]	Number of hits/number of trials, for primed trials only
false alarm rate [unprimed]	Number of false alarms/number of trials, for unprimed trials only
false alarm rate [primed]	Number of false alarms/number of trials, for primed trials only
d prime [unprimed]	Sensitivity for unprimed trials only
d prime [primed]	Sensitivity bias for primed trials only
criterion [unprimed]	Response bias for unprimed trials only
criterion [primed]	Response bias for primed trials only
number of pareidolia [noise trials, unprimed]	Absolute number of pareidolia for unprimed noise trials only
number of pareidolia [noise trials, primed]	Absolute number of pareidolia for primed noise trials only
number of pareidolia [signal trials, unprimed]	Absolute number of pareidolia for unprimed signal trials only
number of pareidolia [signal trials, primed]	Absolute number of pareidolia for primed signal trials only
